# Supplementary material for: Rapid Multiplex Real-Time PCR Method for the Detection and Quantification of Selected Cariogenic and Periodontal Bacteria
Source: Diagnostics (Basel). 2019 Dec 22;10(1):8. doi: 10.3390/diagnostics10010008 (PMC7168300; doi:10.3390/diagnostics10010008)
Supplement: Supplementary file 1 [file diagnostics-10-00008-s001.zip › Supplementary Tables.xlsx]

## Sheet: Supplementary Table 1
S1 Table: Comparison of Ct values between each quadruplex PCR assays (Red, Orange and Cariogenic complex) and gDNA from one bacterial species with the amplification with mixed genomic DNA.
Cariogenic multiplex assay					13.63	12.77
Bacteria	Ct One Species	Ct Mixed Species			12.24	12.23
Streptococcus mutans	20.47	20.64			20.47	20.64
Actinomyces spp.	20.81	20.83			20.63	19.92
Lactobacillus spp.	12.83	12.72			11.61	11.38
Orange complex Multiplex assay					12.83	12.72
Bacteria	Ct One Species	Ct Mixed Species			15.92	16.99
Aggregatibacter actinomycetemcomitans	12.24	12.23			19.19	17.36
Fusobacterium nucleatum	11.61	11.38			20.81	20.83
Peptostreptococcus micros	21.97	18.44			21.97	18.44
Prevotella intermedia	19.19	17.36			r	0.951038
Red complex Multiplex assay					P	2.4e-05
Bacteria	Ct One Species	Ct Mixed Species
Porphoromonas gingivalis	13.63	12.77
Tannerella forsythia	15.92	16.99
Treponema denticola	20.63	19.92

## Sheet: Supplementary Table 2
S2 Table: Log10-counts for the total bacterial load (TB) and that of the 10 determined species within the multiplex PCR assays. Colors correspond to positivity of samples: Green - negative, Orange - weakly positive, Red-positive
		AAC	PG	TF	TD	PM	PI	FN	SM	LS	AS
Inflammation	1A	4.74115	7.02938	6.55871	6.91751	5.05308	7.40312	7.12057		4.04139	7.22789
Control	1B	3.84757						5.45788	3.56467		6.78817
Inflammation	2A	3.25001	2.02883			4.11217	2.16301	5.8666	3.57749	3.21219	5.66932
Control	2B	3.35411						5.33041	2.81757	3.233	4.94841
Inflammation	3A	5.39784	2.75768			5.95614	2.45726	5.83002	2.77305	3.26717	5.98408
Control	3B	4.93095						4.91487			4.7679
Inflammation	4A		2.30604			4.12183	2.78748	5.13511	3.04922		5.18469
Control	4B	2.17148	2.93521			3.77106	3.13405	5.15035	3.32428		5.36361
Inflammation	5A	6.42707			4.88207	5.04542	3.29099	6.90591	3.09342	3.39967	6.37107
Control	5B	5.09277	2.28112		2.08255	4.90704	2.92807	6.4975	3.18184	3.36361	6.60853
Inflammation	6A	4.5042				5.77593	4.91266	6.40607	3.6637	3.89042	6.26482
Control	6B	5.21295				5.58284	4.19664	6.49141		3.24797	5.7679
Inflammation	7A	3.7862	2.35276			4.34709	2.65997	5.50695		3.36736	5.72181
Control	7B	3.28083				5.08082	2.62074	6.28415		3.48996	6.04532
Inflammation	8A				3.93277		3.96123	6.34816		3.28556	5.86982
Control	8B	4.60281				2.84746	2.30033	5.97632	3	3.24797	6.08636
Inflammation	9A	3.94952	3.95061			5.70835	3.58851	6.55846	3.20683	5.55871	7.18469
Control	9B	2.32556				5.86925	4.12471	6.71085		3.51455	6.59218
Inflammation	10A	3.86632	2.64555			5.58928	3.36291	6.10128			5.52244
Control	10B						3.4283	5.03148			5.74586
Inflammation	11A	2.08279				2.71012		5.26482			5.99651
Control	11B	4.11727				2.44248	3.10037	4.80209		3.09342	6.05308
Inflammation	12A					3.60959	1.80618	5.54158	4.48144	4.34242	6.97128
Control	12B	3.04922						4.84572		3.25285	5.60097
Inflammation	13A	3.45939		5.91328		3.13672		5.41497	5.78319	4.17609	6.86332
Control	13B	4.66558				2.91169		5.10721	3.29667	3.31806	5.95904
Inflammation	14A					3.38739		5.77452	3.48714		5.47712
Control	14B	4.70842				4.62118		6.43933	3.50243	4.21748	6.39094
Inflammation	15A									3.95952	5.80821
Control	15B	2.22272							3.6561	5.17026	6.71265
Inflammation	16A	2.55145				5.52763	4.59106	7.02938	4.35411	4.49276	6.84198
Control	16B	5.83696				4.50106	3.1038	6.71012	4.67669	4.03342	7.23805
Inflammation	17A					3.51851		5.68124	3.62839	5.18469	7.5092
Control	17B	3.12057				4.61278		6.52892	3.62325	4.28103	6.99782
Inflammation	18A	3.16732				5.64048	4.94399	7.04922		3.21219	5.62737
Control	18B	5.32428				4.78104	3.22272	6.61805		3.58771	6.8169
Inflammation	19A	3.01703		5.52114		5.06446	4.23045	6.65031	3.76864	3.69548	5.83948
Control	19B	5.46389				4.66276		6.60853	3.60531	3.75282	7.08636
Inflammation	20A							4.5092	3.88762	3.67302	5.44248
Control	20B	2.20412				3.04139		5.50379		3.75282	7.45179
Inflammation	21A			4.67943		3.10721		5.01703	5.83123	4.70243	7.0569
Control	21B			4.84696		4.52634	3.45332	6.43933	3.30103		5.82282
Inflammation	22A					4.45939	2.72591	6.50515	4.1038	7.1038	6.51983
Control	22B							3.82672		3.83569	5.52634
Inflammation	23A							5.9154	3.98137	4.3032	5.94498
Control	23B					2.49831		4.55267	5.72099	4.53148	6.98272
Inflammation	24A							5.36173			4.85854
Control	24B	4.71181				4.52634	2.34635	6.40993		3.74036	7.00432
Inflammation	25A			6.99476	5.85248	6.2833	5.79379	6.86392	3.68842	3.0607	6.45637
Control	25B	5.7356		6.233	5.91908	5.13033	2.51188	7.03743	4.26951	4.82607	7.3075
Inflammation	26A							5.60097	2.62839	4.60746	5.88423
Control	26B	2.90795				4.27416		6.31597	4.57634	4.76864	7.31806
Inflammation	27A	4.16732						6.33445	5.45484	7.33646	7.59439
Control	27B	5.33445						5.91593		4.92273	7.4624
Inflammation	28A	5.57864						6.32634	3.70329	4.36736	6.79379
Control	28B	4.38917						5.0086		4.38739	6.54531
Inflammation	29A					5.22789	4.26482	6.97543	5.74896	4.73078	7.34242
Control	29B	5.33846						5.69723		4.32838	7.68931
Inflammation	30A					3.15836	2.25042	5.86629		3.40824	4.6637
Control	30B							4.94939		3.41497	4.05308

## Sheet: Supplementary Table 3
S3 Table: Percentage content of bacteria detected within the multiplex PCR assays.
		AAC	PG	TF	TD	PM	PI	FN	SM	LS	AS
Inflammation	1A	3.625e-05	0.00703947	0.00238158	0.00544079	7.43421e-05	0.0166447	0.00868421	0	2.73632e-06	0.00420398
Control	1B	3.59184e-05	0	0	0	0	0	0.00146429	9.81283e-06	0	0.0164171
Inflammation	2A	7.14634e-05	4.2944e-06	0	0	0.000520286	5.84894e-06	0.0295573	0.000187129	8.06931e-05	0.0231188
Control	2B	2.58877e-05	0	0	0	0	0	0.00245132	3.79769e-05	9.88439e-05	0.00513295
Inflammation	3A	0.00508804	1.16516e-05	0	0	0.0184015	5.83409e-06	0.0137636	1.14479e-05	3.57143e-05	0.01861
Control	3B	0.00194305	0	0	0	0	0	0.00187244	0	0	0.00766013
Inflammation	4A	0	4.41645e-05	0	0	0.00288974	0.000133818	0.0297949	9.73913e-05	0	0.0133043
Control	4B	1.33616e-05	7.75518e-05	0	0	0.000531415	0.000122582	0.0127271	0.000119209	0	0.0130508
Inflammation	5A	0.0115515	7.51794e-07	0	0.000329331	0.000479721	8.44409e-06	0.0347921	6.88889e-06	1.39444e-05	0.0130556
Control	5B	0.000769695	1.18761e-06	0	7.51794e-07	0.000501872	5.2677e-06	0.0195457	9.32515e-06	1.41718e-05	0.024908
Inflammation	6A	0.000125473	0	0	0	0.00234576	0.000321375	0.0100097	2.77711e-05	4.68072e-05	0.0110843
Control	6B	0.00103126	0	0	0	0.00241692	9.93244e-05	0.0195805	0	2.86872e-05	0.00949757
Inflammation	7A	0.000401054	1.47831e-05	0	0	0.00145914	2.99898e-05	0.0210839	0	8.41155e-05	0.0190253
Control	7B	0.000104434	0	0	0	0.00658917	2.28428e-05	0.105235	0	6.16766e-05	0.0221557
Inflammation	8A	0	0	0	0.000197893	0	0.000211297	0.0515011	0	4.48837e-05	0.0172326
Control	8B	0.000507518	0	0	0	8.91473e-06	2.52914e-06	0.011994	1.41443e-05	2.50354e-05	0.017256
Inflammation	9A	5.11361e-05	5.12643e-05	0	0	0.00293464	2.22698e-05	0.0207809	5.53265e-06	0.00124399	0.0525773
Control	9B	2.2524e-06	0	0	0	0.00787667	0.00014184	0.054694	0	3.59341e-05	0.042967
Inflammation	10A	9.76277e-05	5.87217e-06	0	0	0.0051586	3.06314e-05	0.01677	0	0	0.0108469
Control	10B	0	0	0	0	0	0.000261232	0.0104763	0	0	0.0368874
Inflammation	11A	9.23664e-08	0	0	0	3.91603e-07	0	0.000140458	0	0	0.00281818
Control	11B	1.06504e-05	0	0	0	2.25203e-07	1.02439e-06	5.15447e-05	0	3.26316e-06	0.00297368
Inflammation	12A	0	0	0	0	3.76852e-07	5.92593e-09	3.22222e-05	8.14516e-06	5.91398e-06	0.00251613
Control	12B	5.06787e-05	0	0	0	0	0	0.00317195	0	8.09955e-05	0.0180543
Inflammation	13A	2.34146e-07	0	6.65854e-05	0	1.11382e-07	0	2.11382e-05	0.00012833	3.17125e-06	0.00154334
Control	13B	2.75595e-05	0	0	0	4.85714e-07	0	7.61905e-05	3.76426e-06	3.95437e-06	0.00173004
Inflammation	14A	0	0	0	0	0.000108929	0	0.0265625	0.000137054	0	0.0133929
Control	14B	5.11e-06	0	0	0	4.18e-06	0	0.000275	7.42991e-07	3.85514e-06	0.000574766
Inflammation	15A	0	0	0	0	0	0	0	0	5.39053e-05	0.00380473
Control	15B	6.60079e-09	0	0	0	0	0	0	3.65323e-07	1.19355e-05	0.000416129
Inflammation	16A	1.40157e-08	0	0	0	1.32677e-05	1.53543e-06	0.00042126	1.66176e-06	2.28676e-06	0.000511029
Control	16B	2.08815e-05	0	0	0	9.63526e-07	3.86018e-08	0.000155927	3.46715e-06	7.88321e-07	0.00126277
Inflammation	17A	0	0	0	0	7.38255e-08	0	1.07383e-05	1.94064e-07	6.9863e-06	0.00147489
Control	17B	3.13539e-08	0	0	0	9.73872e-07	0	8.0285e-05	2.33333e-07	1.06111e-06	0.000552778
Inflammation	18A	7.38693e-06	0	0	0	0.00219598	0.000441709	0.0562814	0	8.19095e-06	0.00213065
Control	18B	1.83478e-05	0	0	0	5.25217e-06	1.45217e-07	0.00036087	0	7.37143e-07	0.00124952
Inflammation	19A	6.45963e-06	0	0.00206211	0	0.000720497	0.00010559	0.027764	3.64596e-05	3.08075e-05	0.00429193
Control	19B	1.68208e-05	0	0	0	2.65896e-06	0	0.000234682	5.83213e-07	8.19103e-07	0.00176556
Inflammation	20A	0	0	0	0	0	0	0.000975831	0.000233233	0.000142296	0.00836858
Control	20B	7.54717e-09	0	0	0	5.18868e-08	0	1.50472e-05	0	6.67453e-07	0.00333726
Inflammation	21A	0	0	2.22326e-06	0	5.95349e-08	0	4.83721e-06	6.81407e-05	5.06533e-06	0.00114573
Control	21B	0	0	0.000837902	0	0.000400477	3.38498e-05	0.0327771	2.38379e-05	0	0.0079261
Inflammation	22A	0	0	0	0	1.93289e-06	3.57047e-08	0.000214765	2.00949e-06	0.00200949	0.000523734
Control	22B	0	0	0	0	0	0	0.0001375	0	0.000140369	0.00688525
Inflammation	23A	0	0	0	0	0	0	0.00534416	6.22078e-05	0.000130519	0.00572078
Control	23B	0	0	0	0	2.88991e-08	0	3.27523e-06	9.54628e-05	6.1706e-06	0.0017441
Inflammation	24A	0	0	0	0	0	0	0.0152318	0	0	0.00478146
Control	24B	4.81308e-06	0	0	0	3.14019e-06	2.07477e-08	0.000240187	0	1.49864e-06	0.00275204
Inflammation	25A	0	0	0.0159612	0.00115024	0.00310178	0.00100485	0.0118094	7.88368e-06	1.85784e-06	0.00462036
Control	25B	5.44e-06	0	1.71e-05	8.3e-06	1.35e-06	3.25e-09	0.000109	3.60465e-07	1.29845e-06	0.000393411
Inflammation	26A	0	0	0	0	0	0	0.00461806	4.91898e-06	0.00046875	0.00886574
Control	26B	3.44255e-08	0	0	0	8e-07	0	8.80851e-05	3.59048e-06	5.59048e-06	0.00198095
Inflammation	27A	4.94949e-06	0	0	0	0	0	0.000727273	5.87629e-05	0.00447423	0.00810309
Control	27B	0.000267658	0	0	0	0	0	0.00102107	0	3.4875e-05	0.0120833
Inflammation	28A	0.000940447	0	0	0	0	0	0.00526055	6.59269e-06	3.04178e-05	0.0081201
Control	28B	0.00020082	0	0	0	0	0	0.000836066	0	5.24731e-05	0.00754839
Inflammation	29A	0	0	0	0	8.53535e-05	9.29293e-06	0.00477273	0.000143112	1.37245e-05	0.00561224
Control	29B	0.000259215	0	0	0	0	0	0.000592152	0	5.66489e-06	0.0130053
Inflammation	30A	0	0	0	0	1.25217e-05	1.54783e-06	0.0063913	0	0.00010449	0.00188163
Control	30B	0	0	0	0	0	0	0.00400901	0	0.000718232	0.00312155
